# Supplementary material for: Deciphering Genomic Alterations in Colorectal Cancer through Transcriptional Subtype-Based Network Analysis
Source: PLoS One. 2013 Nov 15;8(11):e79282. doi: 10.1371/journal.pone.0079282 (PMC3829853; doi:10.1371/journal.pone.0079282)
Supplement: File S3 — This file contains Tables S3, S4, S6, and S10. (XLSX) [file pone.0079282.s003.xlsx]

## Sheet: Table S3
Table S3 A full list of signature genes for all three subtypes
Signature genes	Subtypes
ACP5	1
ACTC1	1
ACTG2	1
ADAM12	1
ADAMTS12	1
ADAMTS5	1
AEBP1	1
AIF1	1
AKAP12	1
AKT3	1
ALOX5AP	1
ANGPTL2	1
AOC3	1
ARHGAP15	1
ARHGEF6	1
ARL4C	1
ARMCX1	1
ARMCX2	1
ASPN	1
ATP2B4	1
ATP8B2	1
AXL	1
BASP1	1
BCHE	1
BGN	1
BNC2	1
BST2	1
C10orf10	1
C14orf132	1
C14orf139	1
C1orf38	1
C1orf54	1
C1QA	1
C1QB	1
C1S	1
C3	1
C3AR1	1
C5AR1	1
CALD1	1
CAV1	1
CCDC69	1
CCL18	1
CCL2	1
CCL5	1
CCL8	1
CCR1	1
CD14	1
CD163	1
CD2	1
CD247	1
CD248	1
CD27	1
CD300A	1
CD37	1
CD38	1
CD3D	1
CD48	1
CD52	1
CD69	1
CD74	1
CD86	1
CD93	1
CDH11	1
CDH5	1
CECR1	1
CFH	1
CHN1	1
CHRDL1	1
CHST11	1
CILP	1
CLEC11A	1
CLEC2B	1
CLEC3B	1
CLEC4A	1
CLEC7A	1
CLIC2	1
CLIP4	1
CLU	1
CNN1	1
COL10A1	1
COL15A1	1
COL18A1	1
COL1A1	1
COL1A2	1
COL3A1	1
COL4A2	1
COL5A1	1
COL5A2	1
COL6A2	1
COL6A3	1
COL8A2	1
COLEC12	1
COX7A1	1
CRISPLD2	1
CSF1R	1
CSF2RB	1
CSRP1	1
CTGF	1
CTSK	1
CTSL1	1
CXCL12	1
CXCL13	1
CXCR4	1
CYBB	1
CYBRD1	1
CYR61	1
DAAM2	1
DCN	1
DDR2	1
DDX58	1
DFNA5	1
DKK3	1
DOCK10	1
DOCK2	1
DPT	1
DPYSL3	1
DZIP1	1
ECM2	1
EFEMP1	1
EFEMP2	1
EFS	1
EHD2	1
ELK3	1
ELTD1	1
EMCN	1
EMILIN1	1
EML1	1
EMP3	1
ENTPD1	1
EVI2B	1
F13A1	1
FAM129A	1
FAM49A	1
FAP	1
FBLN1	1
FBLN2	1
FBLN5	1
FBN1	1
FBXL7	1
FCER1G	1
FCGR2A	1
FCGR2B	1
FEZ1	1
FGR	1
FHL1	1
FLNA	1
FN1	1
FXYD6	1
FYB	1
GAS7	1
GEM	1
GFPT2	1
GIMAP4	1
GIMAP6	1
GJA1	1
GLT8D2	1
GMFG	1
GNG11	1
GPNMB	1
GPR124	1
GPR171	1
GPR176	1
GPR65	1
GPX3	1
GUCY1A3	1
GUCY1B3	1
GYPC	1
GZMK	1
HCK	1
HCLS1	1
HEG1	1
HLA-DMA	1
HLA-DMB	1
HLA-DPA1	1
HLA-DPB1	1
HLA-DRA	1
HLX	1
HSD17B6	1
HSPB8	1
HTRA1	1
ICAM1	1
IFI30	1
IFI35	1
IFI44	1
IFI44L	1
IFI6	1
IFIT1	1
IFIT2	1
IFIT3	1
IGF1	1
IGFBP5	1
IGFBP6	1
IGFBP7	1
IGSF6	1
IL10RA	1
IL1R1	1
IL2RB	1
INHBA	1
IRF7	1
IRF9	1
ISG15	1
ISLR	1
ITGA5	1
ITGAL	1
ITGAM	1
ITGB2	1
ITK	1
ITM2A	1
JAM2	1
KCNE4	1
KCNJ8	1
LAIR1	1
LAPTM5	1
LBH	1
LCP1	1
LCP2	1
LDB2	1
LEPRE1	1
LGALS1	1
LHFP	1
LILRB1	1
LILRB2	1
LMOD1	1
LOX	1
LOXL1	1
LPHN2	1
LSP1	1
LST1	1
LTBP2	1
LUM	1
LY86	1
LY96	1
LYVE1	1
MAB21L2	1
MAFB	1
MAGEH1	1
MAN1C1	1
MAP1B	1
MAP7D1	1
MARCH1	1
MCC	1
MDFIC	1
MEF2C	1
MEIS1	1
MFAP2	1
MFAP4	1
MFAP5	1
MGP	1
MITF	1
MMRN2	1
MNDA	1
MOXD1	1
MPDZ	1
MRAS	1
MS4A4A	1
MS4A6A	1
MSN	1
MX1	1
MX2	1
MXRA5	1
MXRA7	1
MXRA8	1
MYH11	1
MYL9	1
MYO1F	1
MYO5A	1
NAP1L3	1
NCF2	1
NCKAP1L	1
NDN	1
NID2	1
NKG7	1
NNMT	1
NOTCH3	1
NOX4	1
NR3C1	1
NRP1	1
NUAK1	1
NXN	1
OAS2	1
OGN	1
OLFML1	1
OLFML2B	1
OLFML3	1
P2RY13	1
PALLD	1
PCOLCE	1
PDGFC	1
PDGFRB	1
PDGFRL	1
PDLIM3	1
PDPN	1
PDZRN4	1
PILRA	1
PKD2	1
PLA2G7	1
PLEK	1
PLEKHO1	1
PLN	1
PLXNC1	1
PMP22	1
POSTN	1
PRELP	1
PRKCDBP	1
PRKD1	1
PRR16	1
PRRX1	1
PTPRC	1
PTPRM	1
PTRF	1
QKI	1
RAB31	1
RAC2	1
RAI14	1
RARRES2	1
RASGRP1	1
RASL12	1
RASSF2	1
RBMS1	1
RCN3	1
RHOH	1
RSAD2	1
SAMD9	1
SAMSN1	1
SDC2	1
SDPR	1
SELL	1
SERPINE1	1
SERPINF1	1
SERPING1	1
SERPINH1	1
SETBP1	1
SFRP4	1
SGCE	1
SH2B3	1
SLA	1
SLAMF7	1
SLAMF8	1
SLC15A3	1
SLC31A2	1
SLIT2	1
SNAI2	1
SP110	1
SPARC	1
SPARCL1	1
SPG20	1
SPHK1	1
SPOCK1	1
SRGN	1
SRPX	1
SSPN	1
ST8SIA4	1
STEAP4	1
SULF1	1
SVIL	1
SYT11	1
TAGLN	1
TCF4	1
TFEC	1
TGFB1I1	1
THBD	1
THBS2	1
THBS4	1
THY1	1
TIE1	1
TIMP1	1
TIMP2	1
TIMP3	1
TLR1	1
TLR2	1
TLR8	1
TM6SF1	1
TMEM140	1
TMEM45A	1
TMEM47	1
TNFAIP6	1
TNS1	1
TPST1	1
TRPC1	1
TSPAN4	1
TSPYL5	1
TTC28	1
TUBA1A	1
TUBB6	1
TWIST1	1
TYROBP	1
UBE2L6	1
VCAM1	1
VCAN	1
VCL	1
VEGFC	1
VGLL3	1
VIM	1
VSIG4	1
WIPF1	1
WISP1	1
WWTR1	1
XAF1	1
ZEB1	1
ZEB2	1
ZFPM2	1
ZNF532	1
ACOT8	1
ACTR5	1
AKAP11	1
ASXL1	1
C20orf4	1
CPNE1	1
CUL4A	1
DIDO1	1
EDEM2	1
EMD	1
FAM48A	1
GSS	1
INTS6	1
KIAA1704	1
KIF3B	1
LAS1L	1
LRCH1	1
MPHOSPH8	1
MRPS31	1
MTRF1	1
NCOA6	1
NEK3	1
PARP4	1
PHF20	1
POFUT1	1
PPP1R3D	1
RAB22A	1
RALY	1
RBMX2	1
RNF113A	1
SAP18	1
SLC10A3	1
SLC35C2	1
SPATA2	1
SSR4	1
STAU1	1
STK24	1
TAF4	1
TDRD3	1
TMED10	1
TSR2	1
UPF3A	1
UQCC	1
USPL1	1
VCPIP1	1
YTHDF1	1
ZC3H13	1
A4GALT	2
ABCB11	2
ABCB9	2
ACCN4	2
ACRV1	2
ACTN2	2
ADAM11	2
ADAM20	2
ADAM29	2
ADAMTS7	2
ADAMTSL3	2
ADARB2	2
ADCY1	2
ADCY8	2
ADORA1	2
ADRA1A	2
ADRA1D	2
AFM	2
AGER	2
AGXT2L1	2
AHSG	2
AKAP6	2
AKR1D1	2
ALOXE3	2
ALX3	2
AMBN	2
AMHR2	2
ANGPTL3	2
ANK2	2
ANKRD2	2
ANKRD53	2
ANKRD55	2
ANTXR1	2
APC2	2
APCS	2
APOBEC2	2
APOBEC3F	2
APOH	2
AQP6	2
AQP8	2
ARR3	2
ART1	2
ARVCF	2
ASCL1	2
ASCL3	2
ATP1A2	2
ATP2A1	2
ATP2B2	2
ATP2B3	2
AVPR2	2
B3GNT4	2
B4GALNT1	2
BAI1	2
BEST1	2
BEST2	2
BHMT	2
BIN2	2
BMP10	2
BTNL3	2
C11orf16	2
C17orf59	2
C19orf26	2
C1orf183	2
C1orf61	2
C21orf2	2
C7orf16	2
C8A	2
C8B	2
C9	2
C9orf31	2
C9orf53	2
CA1	2
CA14	2
CA4	2
CABP2	2
CACNA1F	2
CACNA1G	2
CACNA1I	2
CACNG2	2
CACNG5	2
CADM3	2
CADM4	2
CAMK1G	2
CAMK2A	2
CASQ2	2
CASR	2
CCBP2	2
CCDC33	2
CCDC40	2
CCDC70	2
CCL16	2
CD177	2
CD1B	2
CD3E	2
CD3G	2
CD4	2
CD6	2
CD79B	2
CD96	2
CDC16	2
CDH15	2
CDH19	2
CDH4	2
CDK5R2	2
CDKL5	2
CEBPE	2
CEMP1	2
CER1	2
CFB	2
CHRM2	2
CHRM5	2
CHRNA2	2
CHRNA4	2
CHRNB2	2
CHRND	2
CHRNE	2
CHST8	2
CLCF1	2
CLCN1	2
CLDN17	2
CLDN8	2
CLEC2D	2
CLIP3	2
CNGB1	2
CNR2	2
CNTN2	2
COPZ2	2
CPA4	2
CPB2	2
CPLX2	2
CPNE6	2
CRHR2	2
CRISP1	2
CRX	2
CRYBB2	2
CRYGC	2
CSHL1	2
CTNNA3	2
CXCR6	2
CYP2C8	2
CYP2E1	2
CYP7A1	2
DDX27	2
DIO1	2
DISC1	2
DLEC1	2
DLG4	2
DLGAP2	2
DLL3	2
DOHH	2
DPF1	2
DPYS	2
DUSP13	2
EDA2R	2
EDN3	2
ELOVL2	2
EMX1	2
EPN1	2
EPO	2
EPX	2
EVX1	2
EXTL1	2
F13B	2
F9	2
FAM110B	2
FBXO24	2
FEV	2
FGA	2
FGF17	2
FGF21	2
FKBP6	2
FNDC8	2
FOXP3	2
FTCD	2
FUT7	2
FXYD1	2
FZD4	2
G6PC	2
GABRA1	2
GABRR2	2
GAD2	2
GATA1	2
GATA4	2
GBX2	2
GDAP1L1	2
GDF2	2
GFAP	2
GFRA2	2
GFRA4	2
GH2	2
GHRHR	2
GHSR	2
GIMAP5	2
GIPR	2
GJA4	2
GLI3	2
GLP1R	2
GLYAT	2
GML	2
GNAO1	2
GNAT1	2
GNRHR	2
GPLD1	2
GPR12	2
GPR144	2
GPR162	2
GPR173	2
GPR18	2
GPR52	2
GPX5	2
GREM2	2
GRIK5	2
GRIN1	2
GRM7	2
GRPR	2
GUCA2A	2
GUCA2B	2
GYPA	2
GYPB	2
GYS2	2
HAND2	2
HAO1	2
HAP1	2
HCN2	2
HCN4	2
HECW1	2
HPCAL4	2
HPD	2
HPSE2	2
HPX	2
HRG	2
HRH3	2
HRK	2
HSPA1L	2
HSPB6	2
HTR1B	2
HTR3B	2
HTR6	2
HTR7	2
HYDIN	2
IDH3G	2
IGF2AS	2
IGFALS	2
IKZF1	2
IL13	2
IL21R	2
IQCC	2
ISYNA1	2
ITGA2B	2
ITGB1BP3	2
ITIH1	2
ITIH4	2
ITM2C	2
IVL	2
JMJD5	2
JPH3	2
KCNA6	2
KCNB2	2
KCNC1	2
KCNC2	2
KCNF1	2
KCNH4	2
KCNJ5	2
KCNMA1	2
KCNN1	2
KCNQ2	2
KCNS1	2
KCTD17	2
KHDRBS2	2
KIF5A	2
KLK13	2
KNG1	2
KRT3	2
KRT38	2
LECT2	2
LHX3	2
LOC51145	2
LPAL2	2
LPP	2
LUZP4	2
LZTS1	2
MAG	2
MAP3K10	2
MAP4K1	2
MAPK4	2
MAPK8IP2	2
MAPK8IP3	2
MATN4	2
MBL2	2
MC2R	2
MC5R	2
MEPE	2
MMP25	2
MORN1	2
MPP2	2
MS4A12	2
MS4A5	2
MTMR8	2
MYCN	2
MYH13	2
MYL7	2
MYLK	2
MYOG	2
MYOT	2
MYOZ1	2
MYOZ3	2
NBLA00301	2
NCOR2	2
NCR1	2
NCR2	2
NENF	2
NEU3	2
NEUROD4	2
NEUROD6	2
NEUROG1	2
NGB	2
NKX2-8	2
NLGN3	2
NOS1	2
NOVA2	2
NPAS1	2
NPHS1	2
NPPA	2
NR1I3	2
NR2E3	2
NRAP	2
NTRK3	2
NXPH3	2
NYX	2
ODF1	2
OPRL1	2
OR10H3	2
OR10J1	2
OR1A1	2
OR1D2	2
OR2H2	2
OR52A1	2
OR5I1	2
OR7A5	2
OSGIN1	2
OTOF	2
P2RX2	2
P2RY10	2
PAK3	2
PALMD	2
PAPPA2	2
PARK2	2
PAX1	2
PAX3	2
PAX5	2
PCDH9	2
PCDHB1	2
PCYT1B	2
PDE1A	2
PDE2A	2
PDE6G	2
PDIA2	2
PEX5L	2
PGLYRP4	2
PHKG1	2
PIK3R5	2
PITX3	2
PKNOX2	2
PLA2G10	2
PLA2G5	2
PLAC4	2
PLEKHB1	2
PLP1	2
PNLIPRP1	2
PNMA3	2
POFUT2	2
POMC	2
PON1	2
POPDC2	2
POU2F2	2
POU3F1	2
PPP1R2P9	2
PRDM14	2
PRDM8	2
PRMT8	2
PRO1768	2
PRODH2	2
PROL1	2
PRX	2
PSD	2
PTCRA	2
PTGER3	2
PTGIR	2
PTPRCAP	2
PTPRT	2
PURG	2
PVRIG	2
PVRL1	2
RAB3IL1	2
RASGRF1	2
RBMS3	2
RCE1	2
RCVRN	2
RGR	2
RGS6	2
RHO	2
RIMS2	2
ROM1	2
RPL3L	2
SAG	2
SAMD14	2
SARDH	2
SCAMP5	2
SCN10A	2
SCN3B	2
SCNN1A	2
SCNN1B	2
SEC14L3	2
SEMA6B	2
SERPINC1	2
SEZ6L	2
SFTPC	2
SIGLEC8	2
SIRPG	2
SLAMF1	2
SLC10A1	2
SLC12A3	2
SLC12A4	2
SLC12A5	2
SLC14A2	2
SLC17A7	2
SLC18A3	2
SLC1A2	2
SLC22A6	2
SLC22A7	2
SLC22A8	2
SLC26A1	2
SLC34A1	2
SLC4A1	2
SLC4A4	2
SLC6A11	2
SLIT3	2
SLURP1	2
SMCP	2
SMR3B	2
SNAPC2	2
SNCB	2
SNCG	2
SOX10	2
SOX15	2
SOX5	2
SP140	2
SPAG8	2
SPAM1	2
SPTB	2
SPTBN4	2
SSTR3	2
SSTR5	2
SSX3	2
SSX5	2
STAB1	2
STAB2	2
STMN4	2
SV2B	2
SYN1	2
SYT12	2
SYT2	2
SYT5	2
TACR1	2
TAL1	2
TCAP	2
TCF15	2
TCF7L1	2
TCL6	2
TEX13A	2
TEX13B	2
THAP3	2
TLX2	2
TM6SF2	2
TMCC2	2
TMEM59L	2
TNFRSF13B	2
TNK2	2
TNP1	2
TP63	2
TP73	2
TPSD1	2
TRAF3IP3	2
TRIM17	2
TRPM3	2
TRPV4	2
TSHZ2	2
TTN	2
TUB	2
TULP1	2
TUT1	2
UCP3	2
UPB1	2
VSX1	2
WNT6	2
WNT7B	2
WSCD2	2
YSK4	2
ZNF646	2
ZNF771	2
ACTR10	2
MORF4L1	2
STAT1	2
TMEM30A	2
YIPF5	2
ABCD3	3
ABCE1	3
ACP1	3
ACTL6A	3
ACTR2	3
ACTR6	3
ADNP	3
ADRM1	3
AGPS	3
AHCY	3
AIFM1	3
AMD1	3
ANAPC1	3
ANAPC10	3
ARF4	3
ARF6	3
ARFGEF1	3
ARFGEF2	3
ARFIP1	3
ARHGAP11A	3
ARL1	3
ARL8B	3
ARMC1	3
ASF1B	3
ASNSD1	3
ATAD2	3
ATF1	3
ATG5	3
ATIC	3
ATP6V1C1	3
AURKA	3
AURKB	3
AZIN1	3
BCAP31	3
BCLAF1	3
BIRC5	3
BRCA1	3
BYSL	3
BZW1	3
C12orf11	3
C12orf29	3
C12orf48	3
C13orf23	3
C14orf104	3
C14orf166	3
C1orf112	3
C1orf135	3
C1QBP	3
C20orf11	3
C20orf111	3
C20orf24	3
C21orf45	3
C2orf47	3
C6orf211	3
CAB39	3
CACYBP	3
CAND1	3
CANX	3
CAPN7	3
CAPZA2	3
CCDC22	3
CCDC59	3
CCDC99	3
CCNA2	3
CCNB1	3
CCNT2	3
CCT2	3
CCT4	3
CCT5	3
CCT6A	3
CCT7	3
CDC123	3
CDC20	3
CDC25A	3
CDC40	3
CDC6	3
CDCA3	3
CDCA4	3
CDCA8	3
CDK4	3
CDK5RAP1	3
CDK8	3
CDKN3	3
CDT1	3
CENPA	3
CENPN	3
CEP55	3
CETN2	3
CHAF1A	3
CHCHD7	3
CHEK1	3
CHEK2	3
CHUK	3
CKAP5	3
CKS2	3
CLPP	3
CLPX	3
CNIH	3
CNOT8	3
COPS2	3
COPS5	3
COX4NB	3
COX6C	3
CPNE3	3
CPOX	3
CPSF6	3
CREB1	3
CSE1L	3
CSPP1	3
CSTF1	3
CTNNBL1	3
CTPS	3
CUL2	3
CUL4B	3
DAD1	3
DBF4	3
DCK	3
DDX18	3
DDX21	3
DDX3X	3
DENR	3
DEPDC1	3
DERL1	3
DHX15	3
DHX35	3
DIABLO	3
DIS3	3
DNMT1	3
DONSON	3
DPM1	3
DPY19L4	3
DR1	3
DSN1	3
DTL	3
DUSP11	3
DYNLL1	3
E2F8	3
EBAG9	3
EBNA1BP2	3
ECT2	3
EEF1E1	3
EFHA1	3
EIF2S1	3
EIF2S2	3
EIF3E	3
EIF3J	3
EIF4A3	3
EIF5	3
EIF6	3
ELF1	3
ERCC6L	3
EXO1	3
EXOC5	3
EXOSC5	3
EXOSC8	3
EZH2	3
FAM82B	3
FANCI	3
FARSA	3
FBL	3
FBXO22	3
FBXO5	3
FEM1B	3
FEN1	3
FOXM1	3
FTSJ1	3
G3BP2	3
GABPA	3
GDI2	3
GFM1	3
GINS3	3
GMFB	3
GMPS	3
GNAI3	3
GOLGA5	3
GOLT1B	3
GRPEL1	3
GTF2A1	3
GTF2F2	3
GTPBP4	3
H2AFZ	3
HAT1	3
HELLS	3
HMMR	3
HNRNPR	3
HPRT1	3
HSD17B10	3
HSPA14	3
HSPA4	3
HSPD1	3
HSPE1	3
IFRD2	3
IFT52	3
ILF2	3
ILF3	3
INTS8	3
IRAK1	3
ITCH	3
KARS	3
KIAA0196	3
KIAA1279	3
KIF11	3
KIF18A	3
KIF20A	3
KIF22	3
KIF23	3
KIF2C	3
KPNA2	3
KPNA3	3
LIN7C	3
LMNB2	3
LSM2	3
LSM4	3
LSM5	3
MAD2L1	3
MAGOH	3
MAP2K1	3
MARCH5	3
MATR3	3
MCM10	3
MCM2	3
MCM3	3
MCM4	3
MCM6	3
MCM7	3
MED21	3
MED4	3
MED6	3
MELK	3
MEMO1	3
MFAP1	3
MFN1	3
MGAT2	3
MKI67	3
MOBKL1B	3
MOBKL3	3
MPP5	3
MRPL11	3
MRPL13	3
MRPL15	3
MRPL18	3
MRPL4	3
MRPL42	3
MRPL44	3
MRPS17	3
MRPS2	3
MRPS30	3
MRPS34	3
MRPS7	3
MSH2	3
MTCH2	3
MTDH	3
MTERFD1	3
MTFR1	3
MTHFD2	3
MTO1	3
NBN	3
NCAPD3	3
NCAPG2	3
NCAPH	3
NCBP1	3
NDUFAB1	3
NDUFB11	3
NEK2	3
NFS1	3
NIP7	3
NIT2	3
NMD3	3
NOC3L	3
NOLC1	3
NRBF2	3
NSDHL	3
NUDT21	3
NUFIP1	3
NUP107	3
NUP37	3
NUP98	3
NUSAP1	3
OIP5	3
PA2G4	3
PAICS	3
PALB2	3
PAPOLA	3
PBK	3
PCBD1	3
PCID2	3
PCNP	3
PDCD10	3
PDHX	3
PDIA6	3
PDS5A	3
PGK1	3
PGM3	3
PHB	3
PLAGL2	3
PLK1	3
PLK4	3
POLD2	3
POLE2	3
POLE3	3
POLR1C	3
POLR1D	3
POLR2D	3
POLR2K	3
POLR3K	3
POMP	3
POP7	3
PPIF	3
PPM1G	3
PPP1CC	3
PPP2R5C	3
PQBP1	3
PRC1	3
PRDX1	3
PREPL	3
PRIM1	3
PRPF6	3
PSMA1	3
PSMA5	3
PSMA7	3
PSMD10	3
PSMD12	3
PSMD14	3
PSMD8	3
PSME3	3
PTBP1	3
PTK2	3
PTPN11	3
PUS7	3
RAB11A	3
RAB21	3
RAB2A	3
RACGAP1	3
RAD21	3
RAD51	3
RAD51AP1	3
RAE1	3
RAN	3
RB1CC1	3
RBM28	3
RBX1	3
RCN2	3
RCOR1	3
RFC2	3
RFC3	3
RFC4	3
RFC5	3
RNASEH2A	3
RNF139	3
RNF6	3
RPAP3	3
RPE	3
RPN2	3
RRM1	3
RRM2	3
RRP9	3
RUVBL1	3
RUVBL2	3
SCAND1	3
SCYL2	3
SEC23IP	3
SEC24B	3
SELT	3
SEP15	3
SERBP1	3
SHMT2	3
SHOC2	3
SIP1	3
SLBP	3
SLC25A15	3
SLC25A32	3
SLC30A5	3
SLC33A1	3
SMARCA5	3
SMC2	3
SMC4	3
SMEK1	3
SMNDC1	3
SNAP23	3
SNRPA	3
SNRPA1	3
SNRPC	3
SNRPD1	3
SNRPF	3
SNW1	3
SNX6	3
SPAG5	3
SPAST	3
SPC25	3
SPTLC1	3
SPTLC2	3
SRP54	3
SRP72	3
SRPK1	3
SS18L1	3
SSB	3
SSR1	3
SSRP1	3
STIL	3
STIP1	3
STK3	3
STOML2	3
SUCLA2	3
SUMO2	3
SUV39H2	3
SYNCRIP	3
SYPL1	3
TACC3	3
TAF9	3
TCFL5	3
TCP1	3
TERF1	3
TFAM	3
TGDS	3
TH1L	3
THAP1	3
TIMM44	3
TIMM50	3
TK1	3
TKT	3
TM9SF4	3
TMED2	3
TMEM48	3
TMEM97	3
TMOD3	3
TMPO	3
TOMM22	3
TOMM34	3
TOMM70A	3
TOP2A	3
TOPBP1	3
TPD52L2	3
TPP2	3
TPRKB	3
TPX2	3
TRAP1	3
TRIP13	3
TRMT5	3
TRPC4AP	3
TTC35	3
TTK	3
TUBG1	3
TUBGCP3	3
TUFM	3
UBE2A	3
UBE2C	3
UBE2D3	3
UBE2G1	3
UBE2N	3
UBE2V2	3
UBE2W	3
UBL4A	3
UBR5	3
UCHL5	3
UCK2	3
UFM1	3
UMPS	3
UNG	3
USP1	3
USP39	3
UTP14A	3
UXT	3
VARS	3
VBP1	3
VRK1	3
WAPAL	3
WBP11	3
WDR12	3
WDR18	3
XPO4	3
XPOT	3
YEATS4	3
YME1L1	3
YTHDF3	3
YWHAB	3
ZFAND1	3
ZNF146	3
ZNF639	3
ZNF706	3
ZWINT	3
AGTR1	3
ARHGAP25	3
BTK	3
C7	3
CD53	3
CDO1	3
CLDN11	3
CRTAM	3
DARC	3
DCLK1	3
DES	3
DOK3	3
FLNC	3
GCG	3
GJA5	3
GPM6A	3
ICOS	3
ITGA7	3
KCNMB1	3
MAF	3
MEOX2	3
MRC2	3
MYCT1	3
PPP1R16B	3
PTN	3
SCRG1	3
SP100	3
STAT4	3
STX11	3
TCEAL2	3
TMEM35	3
TRAT1	3

## Sheet: Table S4
Table S4 Classification of samples from validation cohort based on PAM
	Probability
Samples ID	Subtype 1	Subtype 2	subtype 3
GSM324715	3.26e-82	4.5e-56	1
GSM324716	4.74e-107	1	2.69e-96
GSM324717	0.952699	0.0473007	9.04e-33
GSM324718	4.69e-52	2.42e-09	1
GSM324719	3.07e-89	1	2.17e-28
GSM324720	5.04e-76	1	4.22e-31
GSM324721	7.68e-137	1	3.69e-155
GSM324722	3.36e-40	2.02e-11	1
GSM324723	3.6e-09	0.146692	0.853308
GSM324724	6.74e-107	1	1.47e-99
GSM324725	9.39e-107	1	1.44e-138
GSM324726	6.55e-131	1	3.56e-106
GSM324727	4.54e-61	1	2.76e-28
GSM324728	1.2e-09	1	1.49e-24
GSM324729	3.99e-31	4.73e-50	1
GSM324730	6.25e-55	2.44e-75	1
GSM324731	4.29e-30	3.29e-06	0.999997
GSM324732	1	2.12e-49	1.89e-82
GSM324733	8.64e-67	4.14e-38	1
GSM324734	3.01e-80	4.13e-46	1
GSM324735	1.32e-88	1.84e-98	1
GSM324736	7.07e-46	9.78e-44	1
GSM324737	3.83e-33	1.25e-25	1
GSM324738	1	1.01e-11	1.19e-24
GSM324739	1.51e-67	1	1.31e-102
GSM324740	1.81e-22	2.21e-21	1
GSM324741	8.32e-19	1	8.61e-96
GSM324742	2.41e-25	1	2.31e-29
GSM324743	4.49e-80	2.55e-148	1
GSM324744	1	1.51e-54	7.68e-30
GSM324745	4.7e-36	1	9.88e-50
GSM324746	1.03e-50	2.1e-13	1
GSM324747	7.87e-43	1.4e-66	1
GSM324748	7.35e-15	9.45e-33	1
GSM324749	1	7.24e-08	7.65e-31
GSM324750	1	2.55e-115	1.85e-24
GSM324751	9.52e-76	1	1.36e-73
GSM324752	2.28e-78	1.49e-131	1
GSM324753	3.74e-103	1	8.95e-79
GSM324754	5.91e-07	5.96e-57	0.999999
GSM324755	8.55e-35	1.65e-92	1
GSM324756	1.29e-20	7.27e-37	1
GSM324757	7.95e-13	3.58e-85	1
GSM324758	8.21e-69	1.01e-41	1
GSM324759	1.67e-22	1	3.8e-29
GSM324760	9.2e-101	1	2.41e-88
GSM324761	5.43e-55	7.54e-106	1
GSM324762	1.55e-76	1	3.38e-132
GSM324763	1.36e-25	0.999999	5.33e-07
GSM324764	0.999494	2.56e-133	0.000506253
GSM324765	1.76e-08	1.26e-130	1
GSM324766	1.91e-36	2.23e-137	1
GSM324767	5.15e-43	1	9.14e-99
GSM324768	1.03e-61	1	8.85e-37
GSM324769	2.37e-40	7.53e-29	1
GSM324770	5.1e-90	1	4.4e-89
GSM324771	1	3.21e-171	1.18e-113
GSM324772	1	1.57e-185	2.67e-80
GSM324773	2.81e-27	5.34e-154	1
GSM324774	3.45e-66	1.1e-78	1
GSM324775	1	3.01e-219	6.52e-109
GSM324776	2.6e-21	0.999982	1.78e-05
Co10.T.IT.83.F	0.924573	2.13e-139	0.075427
Co13.T.IT.86.F	1.66e-71	2.49e-103	1
Co14.T.IT.88.F	9.97e-39	1.1e-41	1
Co15.T.IT.558.F	7.34e-22	3.88e-43	1
Co17.T.IT.563.F	1.1e-07	1.08e-23	1
Co1.T.IT.30.F	1	2.62e-130	3.62e-63
Co20.T.IT.570.F	1.59e-46	1	5.91e-102
Co23.T.IT.1052.F	1	1.51e-41	8.58e-14
Co37.T.IT.669.F	8.43e-59	1	5.79e-34
Co39.T.IT.673.F	1.21e-17	1	8.74e-50
Co40.T.IT.676.F	2.59e-30	1.81e-09	1
Co41.T.IT.680.F	3.38e-65	3.49e-155	1
Co44.T.IT.1162.F	6.81e-43	6.77e-41	1
Co45.T.IT.688.F	2.25e-22	2.98e-65	1
Co54.T.IT.1480.F	2.06e-38	1	2.1e-42
Co581.T.IT.1085.F	1.11e-08	2.75e-92	1
Co5.T.IT.62.F	0.999924	1.97e-58	7.63e-05
Co610.T.IT.1206.F	2.52e-80	1	1.78e-93
Co611.T.IT.1482.F	1.29e-12	4.28e-24	1
Co612.T.IT.1423.F	1	7.11e-98	2.65e-33
Co618.T.IT.1449.F	1	5.34e-147	2.16e-23
Co619.T.IT.1515.F	3.67e-37	8.14e-37	1
Co620.T.IT.1570.F	4.69e-58	1.39e-71	1
Co652.T.IT.1762.F	3.41e-89	1	2.88e-139
Co653.T.IT.1731.F	1	1.53e-19	5e-51
Co656.T.IT.1740.F	2.2e-57	1	1.76e-35
Co657.T.IT.1744.F	2.75e-16	4.85e-08	1
Co659.T.IT.1742.F	1.54e-120	1	8.62e-154
Co665.T.IT.1820.F	3.17e-08	4.48e-48	1
Co666.T.IT.1777.F	1.1e-43	1	5.71e-36
Co668.T.IT.1791.F	1	7.36e-12	8.1e-42
Co670.T.IT.1821.F	4.36e-33	3.81e-76	1
Co672.T.IT.1841.F	7.23e-37	3.84e-32	1
Co675.T.IT.1834.F	0.999988	2.82e-06	9.54e-06
Co8.T.IT.549.F	1	3.54e-15	1.81e-37
Co9.T.IT.1728.F	7.85e-88	1	1.79e-99
GSM92240	1	9.6e-104	3.82e-12
GSM92241	1	6.67e-111	1.47e-23
GSM92242	1	3.85e-163	1.32e-48
GSM92243	1	2.55e-10	3.66e-15
GSM92244	1	2.9e-112	7.98e-44
GSM92245	1	1.07e-92	1.4e-85
GSM92246	1	1.47e-35	1.47e-105
GSM92247	3.36e-13	1.63e-80	1
GSM92248	5.53e-96	4.02e-49	1
GSM92249	1.45e-86	1	3.13e-08
GSM92250	1.33e-30	3.93e-100	1
GSM92251	1.71e-150	1	1.02e-135
GSM92252	1.49e-115	1	4.19e-80
GSM92253	3.67e-101	1.84e-98	1
GSM92254	1	1.65e-82	3.34e-41
GSM92255	1.79e-103	1.1e-99	1
GSM92256	1.94e-138	1	2.64e-103
GSM92257	1.48e-70	1	6.05e-109
GSM92258	0.642868	3.01e-43	0.357132
GSM92259	4.09e-87	1.01e-48	1
GSM92260	1	1.99e-46	3.88e-27
GSM92261	2.02e-67	1.26e-37	1
GSM92262	3.67e-125	1	9.83e-150
GSM92263	1.4e-32	1.22e-128	1
GSM92264	1	2.95e-63	2.68e-82
GSM92265	1	1.65e-29	5.53e-09
GSM92266	8.7e-05	5.21e-100	0.999913
GSM92267	4e-81	1	1.61e-115
GSM92268	6.27e-65	4.88e-45	1
GSM92269	4.41e-63	2.71e-122	1
GSM92270	4.23e-14	9.45e-65	1
GSM92271	1.47e-74	9.93e-21	1
GSM92272	1	6.83e-149	8.77e-90
GSM92273	4.1e-22	6.35e-38	1
GSM92274	1	4.49e-27	8.89e-80
GSM92275	1	6.1e-49	1.99e-102
GSM92276	8.26e-42	1	3.41e-92
GSM712082	9.34e-117	0.999996	4.49e-06
GSM712083	1	9.69e-127	4.81e-83
GSM712084	1.19e-42	3.02e-103	1
GSM712085	0.998754	0.00124589	9.92e-64
GSM712086	4.84e-101	1	4.54e-23
GSM712087	1	8.96e-122	4.23e-134
GSM712088	1	3.63e-185	1.84e-129
GSM712089	1	8.63e-146	6.15e-89
GSM712090	7.61e-29	1	9.57e-42
GSM712091	1.22e-60	1.04e-19	1
GSM712092	1.21e-95	1	3.83e-79
GSM712093	4.78e-167	1	3.17e-87
GSM712094	7.61e-145	1	9.16e-56
GSM712095	2.82e-52	1	8.47e-116
GSM712096	1	2.16e-15	6.49e-123
GSM712097	1.27e-42	1.04e-28	1
GSM712098	1	3.83e-44	6.12e-112
GSM712099	7.47e-123	1	1.07e-109
GSM712100	5.31e-76	4.39e-18	1
GSM712101	1.07e-62	2.55e-60	1
GSM712102	1.53e-167	1	4.16e-121
GSM712103	0.00451634	1.35e-34	0.995484
GSM712104	1.19e-24	1	1.23e-105
GSM712105	1	2.15e-56	2.64e-57
GSM712106	1.74e-80	2.32e-49	1
GSM712107	1	3.82e-20	2.38e-61
GSM712108	1	1.43e-78	6.87e-129
GSM712109	3.65e-110	1.5e-29	1
GSM712110	1	1.82e-79	5.44e-72
GSM712111	1.82e-67	1	1.13e-123
GSM712112	6.67e-164	1	3.23e-89
GSM712113	1.65e-173	1	6.67e-124
GSM712114	2.89e-89	1	9.94e-79
GSM712115	6.49e-150	1	4.76e-60
GSM712116	1	2.27e-97	2.87e-20
GSM712117	1	3.79e-13	1.64e-76
GSM712118	1	3.39e-88	4.93e-67
GSM712119	1	1.99e-38	2.41e-52
GSM712120	1	7.34e-78	2.61e-66
GSM712121	1.9e-24	2.15e-35	1
GSM712122	1	7.6e-17	6.74e-86
GSM712123	1	1.2e-143	1.34e-42
GSM712124	0.0156883	1.12e-27	0.984312
GSM712125	3.87e-190	1	1.1e-111
GSM712126	1	5.68e-52	1.1e-50
GSM712127	2.6e-122	1.73e-39	1
GSM712128	1	2.54e-66	4.83e-108
GSM712129	7.2e-50	1	2.99e-29
GSM712130	1	3.43e-68	4.96e-99
GSM712131	3.45e-36	5.99e-35	1
GSM712132	4.22e-109	1	3.07e-19
GSM712133	5e-104	5.79e-61	1
GSM712134	1.09e-136	1	2.42e-86
GSM712135	2.37e-41	1	5.11e-21
GSM712136	2.6e-133	1	1.82e-31
GSM712137	5.03e-84	1	3.05e-138
GSM712138	9.73e-102	8.53e-46	1
GSM712139	6.14e-56	1	1.91e-66
GSM712140	1.31e-61	1	1.51e-12
GSM712141	2.1e-05	0.999979	4.42e-45
GSM712142	3.66e-121	1.81e-75	1
GSM712143	9.6e-137	1	6.65e-113
GSM712144	1	2.34e-140	1.08e-44
GSM712145	1	1.91e-18	9.86e-121
GSM712146	1	7.49e-62	2.01e-36
GSM712147	1.48e-34	1	2.2e-120
GSM712148	1.39e-58	1.17e-116	1
GSM712149	6.38e-19	1	3.12e-61
GSM712150	2.17e-201	1	4.68e-128
GSM712151	4e-120	1	2.68e-63
GSM712152	6.05e-95	1	9.68e-17
GSM712153	1.78e-53	0.000449486	0.999551
GSM712154	6.6e-60	1	1.05e-27
GSM712155	1.16e-66	1	8.46e-10
GSM712156	1	4.25e-145	8.31e-117
GSM712157	5.06e-174	1	6.03e-62
GSM712158	1	3.07e-101	2.69e-105
GSM712159	1	8.49e-10	1.41e-72
GSM712160	1.49e-118	1	1.04e-59
GSM712161	1.28e-11	2.07e-108	1
GSM712162	2.5e-138	1	3.47e-81
GSM712163	1	2.82e-165	3.41e-146
GSM712164	1	1.81e-113	2e-122
GSM712398	8.81e-68	3.28e-106	1
GSM712399	3.16e-108	1	3.03e-110
GSM712400	8.13e-184	1	4.75e-79
GSM712401	4.6e-13	2.61e-136	1
GSM712402	8.22e-100	4.54e-85	1
GSM712403	4.76e-80	2.66e-16	1
GSM712404	1	1.9e-101	1.23e-87
GSM712405	3.97e-127	1	1.55e-88
GSM712406	1	3.69e-135	9.62e-68
GSM712407	1.65e-10	4.82e-138	1
GSM712408	1	7.94e-87	1.24e-22
GSM712409	4.35e-08	0.991436	0.0085642
GSM712410	0.182548	5.7e-59	0.817452
GSM712411	2.89e-179	1	1.68e-129
GSM712412	4.47e-63	1	9.49e-39
GSM712413	2.35e-97	1.54e-38	1
GSM712414	6.19e-37	3.35e-146	1
GSM712415	4.84e-33	1.45e-120	1
GSM712416	2.6e-73	1.2e-48	1
GSM712417	1	1.67e-137	8.91e-81
GSM712418	1	1.35e-108	4.86e-41
GSM712419	9.47e-42	1	6.31e-93
GSM712420	4.54e-71	2.25e-35	1
GSM712421	1	2.21e-69	1.1e-19
GSM712422	7.78e-25	2.64e-67	1
GSM712423	1	1.68e-90	9.78e-61
GSM712424	4.69e-75	1	1.25e-75
GSM712425	5.87e-38	7.72e-39	1
GSM712426	1.99e-08	7.2e-166	1
GSM712427	1	6.14e-150	1.47e-67
GSM712428	3.73e-62	2.53e-86	1
GSM712429	6.72e-184	1	3.13e-82
GSM712430	3.28e-48	9.95e-76	1
GSM712431	3e-17	5.62e-147	1
GSM712432	4.68e-80	6.93e-122	1
GSM712433	1	2.66e-112	3.6e-125
GSM712434	1	2.06e-158	4.19e-54
GSM712435	1.18e-43	2.11e-126	1
GSM712436	1.48e-07	1.24e-116	1
GSM712437	5.33e-86	1.52e-10	1
GSM712438	7.78e-26	3.75e-131	1
GSM712439	2.44e-119	2.17e-74	1
GSM712440	1	6.56e-62	1.01e-53
GSM712441	1.04e-19	1	1.56e-16
GSM712442	1	8.63e-14	5.35e-20
GSM712443	1	6.54e-144	7.12e-47
GSM712444	1.46e-58	6.46e-106	1
GSM712445	0.000126858	0.999873	2.31e-58
GSM712446	1	2.45e-52	4.91e-70
GSM712447	1	3.14e-109	8.63e-97
GSM712448	1	2.47e-69	3.37e-80
GSM712449	1	3e-59	9.49e-81
GSM712450	0.999965	5.88e-83	3.48e-05
GSM712451	1	4.98e-96	8.6e-42
GSM712452	1.27e-17	2.33e-35	1
GSM712453	8.06e-189	1	4.65e-106
GSM712454	1.6e-131	1	2.65e-62
GSM712455	1	1.57e-84	1.79e-125
GSM712456	1.08e-06	7.57e-132	0.999999
GSM712457	2.1e-34	3.6e-61	1
GSM712458	4.23e-140	1	4.07e-45
GSM712459	0.0453181	2.34e-62	0.954682
GSM712460	1	5.32e-159	1.5e-85
GSM712461	2.46e-106	1	3.91e-78
GSM712462	6.24e-88	1.24e-134	1
GSM712463	5e-86	9.81e-140	1
GSM712464	1	2.22e-191	2.13e-100
GSM712465	0.998296	1.15e-118	0.00170364
GSM712466	8e-44	1.04e-155	1
GSM712467	3.07e-84	7.07e-143	1
GSM712468	1.34e-121	1.09e-122	1
GSM712469	1	1.27e-181	4.01e-20
GSM712470	1	1.81e-192	2.26e-41
GSM712471	1.2e-99	0.99874	0.00126025
GSM712472	1	1.15e-181	3.01e-55
GSM712473	6.2e-13	2.26e-180	1
GSM712474	1	3.73e-156	1.27e-118
GSM403456	1	3.69e-203	7.96e-78
GSM403457	1.42e-109	8.88e-114	1
GSM403458	1	8.26e-55	2.67e-51
GSM403459	1	2.1e-09	1.26e-73
GSM403460	8.75e-180	1	2.46e-106
GSM403461	1.28e-23	1e-09	1
GSM403462	5.91e-99	6.28e-82	1
GSM403463	5.84e-109	4.33e-133	1
GSM403464	1	6.49e-68	3.94e-94
GSM403465	1	7.12e-167	3.14e-110
GSM403466	1.05e-74	1.33e-81	1
GSM403467	1.22e-119	1	7.9e-45
GSM403468	2.56e-203	1	1.45e-159
GSM403469	1	4.38e-72	9.28e-86
GSM403470	1	2.35e-63	3.43e-106
GSM403471	8.06e-105	1.35e-35	1
GSM403472	1	2.89e-104	1.7e-84
GSM403473	1	5.57e-54	2.01e-32
GSM403474	9.13e-69	5.99e-81	1
GSM403475	4.16e-81	0.0572043	0.942796
GSM403476	5.92e-61	0.998519	0.00148073
GSM403477	2.6e-128	1	1.32e-44
GSM403478	4.29e-45	1.98e-118	1
GSM403479	1	4.27e-191	2.31e-146
GSM403480	8.14e-95	9.73e-134	1
GSM403481	3.33e-28	1.73e-63	1
GSM403482	6.38e-58	2.46e-100	1
GSM403483	1	3.47e-54	9.27e-120
GSM403484	3.81e-19	1	8.35e-123
GSM403485	1	2.63e-70	7.88e-125
GSM403486	1	2.28e-130	7.13e-124
GSM403487	3.69e-140	1	1.08e-47
GSM403488	1.73e-87	2.63e-59	1
GSM403489	1.39e-164	1	1.11e-80
GSM403490	0.953986	0.0460141	1.03e-56
GSM403491	4.16e-107	8.45e-79	1
TCGA-AA-3517-01A-01R-0821-07	1	3.77e-40	6.35e-21
TCGA-AA-3527-01A-01R-0821-07	3.28e-34	5.04e-26	1
TCGA-A6-2674-01A-02R-0821-07	1	3.92e-141	3.64e-138
TCGA-AA-3534-01A-01R-0821-07	1	5.8e-43	4.31e-20
TCGA-A6-2678-01A-01R-0821-07	1	5.18e-48	8.09e-34
TCGA-AA-3529-01A-02R-0821-07	8.04e-31	2.7e-27	1
TCGA-AA-3548-01A-01R-0821-07	1	9.05e-39	8.4e-44
TCGA-AA-3514-01A-02R-0821-07	1	5.97e-81	5.78e-77
TCGA-AA-3519-01A-02R-0821-07	5e-137	1	7.21e-89
TCGA-AA-3521-01A-01R-0821-07	1	4.56e-33	4.26e-29
TCGA-AA-3552-01A-01R-0821-07	1	3.08e-59	1.17e-63
TCGA-A6-2683-01A-01R-0821-07	1.8e-85	0.634434	0.365566
TCGA-AA-3531-01A-01R-0821-07	1.68e-105	5e-60	1
TCGA-AA-3538-01A-01R-0821-07	1	2.05e-106	2.48e-50
TCGA-A6-2677-01A-01R-0821-07	6.61e-110	3.51e-14	1
TCGA-AA-3560-01A-01R-0821-07	1.75e-21	3.45e-12	1
TCGA-AA-3532-01A-01R-0821-07	1	3.11e-152	1.06e-79
TCGA-AA-3549-01A-02R-0821-07	0.0197983	0.980193	8.7e-06
TCGA-AA-3562-01A-02R-0821-07	1	5.15e-58	1.11e-30
TCGA-AA-3558-01A-01R-0821-07	8.55e-97	2.02e-38	1
TCGA-AA-3520-01A-01R-0821-07	1	9.7e-112	8.05e-88
TCGA-AA-3544-01A-01R-0821-07	1.2e-132	1	9.13e-25
TCGA-AA-3553-01A-01R-0821-07	1	7.34e-28	1.8e-24
TCGA-AA-3522-01A-01R-0821-07	1.34e-108	1	4.98e-81
TCGA-AA-3524-01A-02R-0821-07	3.41e-67	8.27e-33	1
TCGA-AA-3556-01A-01R-0821-07	9.1e-09	5.3e-26	1
TCGA-AA-3555-01A-01R-0821-07	1	1.75e-76	1.46e-28
TCGA-AA-3561-01A-01R-0821-07	1	1.07e-38	1.03e-47
TCGA-AA-3526-01A-02R-0821-07	7.17e-27	1	3.02e-15
TCGA-AA-3542-01A-02R-0821-07	4.12e-92	9.33e-20	1
TCGA-AA-3543-01A-01R-0826-07	1	1.97e-18	1.01e-18
TCGA-A6-2672-01A-01R-0826-07	1	1.46e-85	1.89e-79
TCGA-AA-3516-01A-02R-0826-07	1.39e-39	2.28e-25	1
TCGA-AA-3518-01A-02R-0826-07	1.18e-107	1	4.22e-19
TCGA-A6-2676-01A-01R-0826-07	2.37e-18	2.32e-21	1
TCGA-AA-3525-01A-02R-0826-07	5.15e-72	0.999959	4.1e-05
TCGA-AA-3554-01A-01R-0826-07	1	5.69e-136	6.2e-107
TCGA-AA-A00J-01A-02R-A002-07	1	1.42e-61	2.93e-71
TCGA-AA-A00Q-01A-01R-A002-07	5.91e-14	1	3.8e-54
TCGA-AA-A01F-01A-01R-A002-07	1.06e-112	2.25e-09	1
TCGA-AA-A00E-01A-01R-A002-07	1	2.25e-109	4.13e-54
TCGA-AA-A01Q-01A-01R-A002-07	1.29e-92	1	3.57e-65
TCGA-AA-A00F-01A-01R-A002-07	1	6.11e-48	1.39e-62
TCGA-AA-A00U-01A-01R-A002-07	7.21e-77	1.66e-51	1
TCGA-AA-A00K-01A-02R-A002-07	1	2.83e-23	2.13e-18
TCGA-AA-A00D-01A-01R-A002-07	1	7.85e-137	4.55e-109
TCGA-AA-A00W-01A-01R-A002-07	7.61e-115	8.9e-42	1
TCGA-AA-A00A-01A-01R-A002-07	1	1.78e-70	1.07e-93
TCGA-AA-A00R-01A-01R-A002-07	1	2.77e-104	5.45e-62
TCGA-AA-A00L-01A-01R-A002-07	6.66e-118	1	2.76e-46
TCGA-AA-A00Z-01A-01R-A002-07	1.68e-45	1.23e-48	1
TCGA-AA-A01G-01A-01R-A002-07	4.73e-73	3.72e-58	1
TCGA-AA-A02F-01A-01R-A00A-07	5.19e-76	8.78e-72	1
TCGA-AA-A02E-01A-01R-A00A-07	1	1.33e-116	1.32e-73
TCGA-AA-A029-01A-01R-A00A-07	4.36e-120	3.56e-06	0.999996
TCGA-AA-A02J-01A-01R-A00A-07	2.95e-140	3.05e-45	1
TCGA-AA-A004-01A-01R-A00A-07	1	2.79e-30	1.16e-24
TCGA-AA-A01C-01A-01R-A00A-07	1	1.15e-35	1.33e-29
TCGA-AA-A00O-01A-02R-A00A-07	1	1.5e-86	3.86e-100
TCGA-AA-A01I-01A-02R-A00A-07	3.2e-96	1.38e-33	1
TCGA-AA-A024-01A-02R-A00A-07	1.57e-145	1	9.14e-94
TCGA-AA-A010-01A-01R-A00A-07	6.19e-86	2.32e-43	1
TCGA-AA-A02R-01A-01R-A00A-07	1	1.01e-78	6.78e-46
TCGA-AA-A00N-01A-02R-A00A-07	1	2.5e-152	9.26e-120
TCGA-AA-A017-01A-01R-A00A-07	2.36e-60	1	3.72e-74
TCGA-AA-A01K-01A-01R-A00A-07	1	1.96e-131	5.93e-107
TCGA-AA-A02W-01A-01R-A00A-07	5.75e-60	0.0590922	0.940908
TCGA-AA-A01D-01A-01R-A00A-07	1	4.25e-111	4.83e-125
TCGA-AA-A02H-01A-01R-A00A-07	0.00149967	0.981013	0.0174872
TCGA-AA-3715-01A-01R-0905-07	1	3.44e-131	9.59e-99
TCGA-AA-3692-01A-01R-0905-07	1	1e-35	5.43e-24
TCGA-AA-3854-01A-01R-0905-07	8.93e-63	1	7.22e-09
TCGA-AA-3678-01A-01R-0905-07	5.71e-34	2.09e-27	1
TCGA-AA-3814-01A-01R-0905-07	1	3.89e-107	2.15e-120
TCGA-AA-3860-01A-02R-0905-07	1	2.6e-111	1.47e-65
TCGA-AA-3819-01A-01R-0905-07	2.42e-65	3.69e-41	1
TCGA-AA-3673-01A-01R-0905-07	1	1.97e-70	2.17e-12
TCGA-AA-3841-01A-01R-0905-07	1.25e-09	9.15e-61	1
TCGA-AA-3852-01A-01R-0905-07	1	4.68e-93	6.88e-63
TCGA-AA-3688-01A-01R-0905-07	1.18e-75	1.01e-55	1
TCGA-AA-3856-01A-01R-0905-07	0.0281405	0.97186	2.34e-14
TCGA-AA-3848-01A-01R-0905-07	6.13e-113	1.55e-62	1
TCGA-AA-3837-01A-01R-0905-07	1	1.63e-20	2.47e-25
TCGA-AA-3833-01A-01R-0905-07	1	1.26e-95	7.71e-106
TCGA-AA-3696-01A-01R-0905-07	9.77e-73	1	9.6e-22
TCGA-AA-3675-01A-02R-0905-07	1.75e-70	1	5.42e-17
TCGA-AA-3693-01A-01R-0905-07	4.52e-74	1	6.21e-36
TCGA-AA-3684-01A-02R-0905-07	1	3.07e-133	1.08e-148
TCGA-AA-3831-01A-01R-0905-07	1.96e-21	1.27e-17	1
TCGA-AA-3680-01A-01R-0905-07	9.53e-84	1	5.25e-88
TCGA-AA-3685-01A-02R-0905-07	1	4.45e-21	5.16e-27
TCGA-AA-3818-01A-01R-0905-07	6.4e-58	1	1.05e-18
TCGA-AA-3681-01A-01R-0905-07	8.08e-42	0.32569	0.67431
TCGA-AA-3679-01A-02R-0905-07	4.35e-31	8.89e-06	0.999991
TCGA-AA-3695-01A-01R-0905-07	4.25e-74	1.64e-73	1
TCGA-AA-3875-01A-01R-0905-07	2.27e-07	1.01e-13	1
TCGA-AA-3858-01A-01R-0905-07	1.1e-10	1.26e-51	1
TCGA-AA-3664-01A-01R-0905-07	1.86e-91	0.0903988	0.909601
TCGA-AA-3667-01A-01R-0905-07	3e-95	4.93e-39	1
TCGA-AA-3672-01A-01R-0905-07	0.756674	4.38e-55	0.243326
TCGA-AA-3812-01A-01R-0905-07	1	9.12e-82	2e-107
TCGA-AA-3666-01A-02R-0905-07	3.23e-90	1	4.29e-28
TCGA-A6-3810-01A-01R-1022-07	1	2.69e-84	5.43e-106
TCGA-AA-3979-01A-01R-1022-07	2.54e-121	7.94e-42	1
TCGA-AA-3968-01A-01R-1022-07	1	2.69e-85	3.05e-18
TCGA-AA-3939-01A-01R-1022-07	1.89e-35	1	1.23e-10
TCGA-AA-3864-01A-01R-1022-07	5.38e-72	4.21e-59	1
TCGA-A6-3808-01A-01R-1022-07	1	6.19e-100	1.83e-113
TCGA-AA-3976-01A-01R-1022-07	2.51e-90	1	1.77e-22
TCGA-AA-3867-01A-01R-1022-07	1	7.68e-91	1.1e-82
TCGA-AA-3846-01A-01R-1022-07	7.03e-50	2.27e-19	1
TCGA-AA-3530-01A-01R-1022-07	1.15e-74	5.67e-10	1
TCGA-AA-3980-01A-02R-1022-07	1.02e-54	2.34e-36	1
TCGA-AA-3970-01A-01R-1022-07	3.57e-49	0.000244993	0.999755
TCGA-AA-3941-01A-01R-1022-07	1.49e-107	1	9.24e-15
TCGA-AA-3866-01A-01R-1022-07	1	9.4e-138	3.8e-83
TCGA-AA-3845-01A-01R-1022-07	1	3.28e-58	1.04e-31
TCGA-AA-3877-01A-01R-1022-07	1	1.17e-79	9.01e-75
TCGA-AA-3955-01A-02R-1022-07	5.76e-102	2.72e-51	1
TCGA-AA-3821-01A-01R-1022-07	0.99759	1.62e-12	0.00240984
TCGA-AA-3861-01A-01R-1022-07	8.8e-112	1	9.08e-35
TCGA-A6-3807-01A-01R-1022-07	0.999962	3.78e-05	7.11e-25
TCGA-AA-3872-01A-01R-1022-07	1	1.83e-122	1.03e-110
TCGA-AA-3855-01A-01R-1022-07	6.18e-74	1	1.08e-24
TCGA-AA-3975-01A-01R-1022-07	9.15e-13	1	2.18e-09
TCGA-AA-3952-01A-01R-1022-07	1	9.74e-15	2.25e-21
TCGA-AA-3842-01A-01R-1022-07	0.00103045	9.64e-14	0.99897
TCGA-AA-3989-01A-01R-1022-07	0.996598	0.00340213	4.89e-27
TCGA-AA-3930-01A-01R-1022-07	2.34e-42	9.38e-41	1
TCGA-AA-3862-01A-01R-1022-07	2.77e-74	1	6.58e-53
TCGA-AA-3977-01A-01R-1022-07	8.32e-36	8.62e-66	1
TCGA-AA-3956-01A-02R-1022-07	1	1.15e-08	1.81e-28
TCGA-AA-3844-01A-01R-1022-07	1.74e-91	1.69e-25	1
TCGA-A6-3809-01A-01R-1022-07	2.51e-05	9.03e-38	0.999975
TCGA-AA-3947-01A-01R-1022-07	3.3e-12	3.47e-23	1
TCGA-AA-3971-01A-01R-1022-07	0.994416	1.54e-07	0.00558357
TCGA-AA-3982-01A-02R-1022-07	1	4.03e-49	8.85e-31
TCGA-AA-3710-01A-01R-1022-07	1	1.52e-64	5.23e-49
TCGA-AA-3850-01A-01R-1022-07	1.02e-06	0.999999	5.36e-44
TCGA-AA-3869-01A-01R-1022-07	3.37e-09	0.0025956	0.997404
TCGA-AA-3949-01A-01R-1022-07	1	9.22e-87	1.47e-81
TCGA-AA-3972-01A-01R-1022-07	1.28e-75	6.72e-11	1
TCGA-AA-3984-01A-02R-1022-07	2.81e-21	1.56e-91	1
TCGA-AA-3811-01A-01R-1022-07	7.07e-22	3.15e-46	1
TCGA-AA-3851-01A-01R-1022-07	8.56e-28	1	1.33e-16
TCGA-AA-3870-01A-01R-1022-07	1	7.18e-72	7.96e-103
TCGA-AA-3950-01A-02R-1022-07	1	5.09e-88	1.93e-68
TCGA-AA-3973-01A-01R-1022-07	2.02e-36	1	4.67e-31
TCGA-AA-3986-01A-02R-1022-07	1	4e-35	1.21e-31
TCGA-AA-3815-01A-01R-1022-07	1	6.66e-33	6.87e-10
TCGA-AA-3994-01A-01R-1113-07	4.12e-90	1	5.95e-26
TCGA-AA-3966-01A-01R-1113-07	1	3.98e-84	1.35e-63
TCGA-AY-4071-01A-01R-1113-07	1	1.4e-49	2.05e-29
TCGA-AY-4070-01A-01R-1113-07	2.44e-32	2.59e-22	1

## Sheet: Table S6
Table S6 A full list of GO terms enriched with signature genes of subtype 1, 2 and 3
Subtypes	Biological process	p value from hypergeometric test	p value adjusted by the multiple test adjustment BH
1	biological process----immune system process----GO:0002376	rawP=1.46e-17	adjP=7.03e-15
1	biological process----biological adhesion----GO:0022610	rawP=1.60e-17	adjP=7.03e-15
1	biological process----cell adhesion----GO:0007155	rawP=1.60e-17	adjP=7.03e-15
1	biological process----immune response----GO:0006955	rawP=1.68e-16	adjP=5.54e-14
1	biological process----response to wounding----GO:0009611	rawP=8.18e-14	adjP=1.97e-11
1	biological process----response to external stimulus----GO:0009605	rawP=8.95e-14	adjP=1.97e-11
1	biological process----defense response----GO:0006952	rawP=2.52e-13	adjP=4.75e-11
1	biological process----extracellular matrix organization----GO:0030198	rawP=1.95e-11	adjP=3.22e-09
1	biological process----response to stimulus----GO:0050896	rawP=3.72e-10	adjP=5.45e-08
1	biological process----inflammatory response----GO:0006954	rawP=1.99e-09	adjP=2.62e-07
1	biological process----response to virus----GO:0009615	rawP=3.12e-09	adjP=3.74e-07
1	biological process----multicellular organismal development----GO:0007275	rawP=2.69e-08	adjP=2.96e-06
1	biological process----response to stress----GO:0006950	rawP=4.48e-08	adjP=4.55e-06
1	biological process----extracellular structure organization----GO:0043062	rawP=5.96e-08	adjP=5.62e-06
1	biological process----response to other organism----GO:0051707	rawP=7.76e-08	adjP=6.82e-06
1	biological process----organ development----GO:0048513	rawP=1.54e-07	adjP=1.19e-05
1	biological process----antigen processing and presentation of peptide or polysaccharide antigen via MHC class II----GO:0002504	rawP=1.52e-07	adjP=1.19e-05
1	biological process----system development----GO:0048731	rawP=2.75e-07	adjP=2.02e-05
1	biological process----collagen fibril organization----GO:0030199	rawP=2.94e-07	adjP=2.04e-05
1	biological process----anatomical structure development----GO:0048856	rawP=4.37e-07	adjP=2.88e-05
1	biological process----multi-organism process----GO:0051704	rawP=5.19e-07	adjP=3.17e-05
1	biological process----developmental process----GO:0032502	rawP=5.29e-07	adjP=3.17e-05
1	biological process----locomotion----GO:0040011	rawP=7.28e-07	adjP=4.17e-05
1	biological process----vasculature development----GO:0001944	rawP=8.15e-07	adjP=4.48e-05
1	biological process----multicellular organismal process----GO:0032501	rawP=1.14e-06	adjP=5.78e-05
1	biological process----regulation of immune system process----GO:0002682	rawP=1.12e-06	adjP=5.78e-05
1	biological process----response to biotic stimulus----GO:0009607	rawP=1.34e-06	adjP=6.55e-05
1	biological process----blood vessel development----GO:0001568	rawP=1.59e-06	adjP=7.49e-05
1	biological process----positive regulation of immune system process----GO:0002684	rawP=2.50e-06	adjP=0.0001
1	biological process----cell activation----GO:0001775	rawP=2.62e-06	adjP=0.0001
1	biological process----leukocyte adhesion----GO:0007159	rawP=5.48e-06	adjP=0.0002
1	biological process----leukocyte activation----GO:0045321	rawP=5.92e-06	adjP=0.0002
1	biological process----cell migration----GO:0016477	rawP=4.90e-06	adjP=0.0002
1	biological process----skeletal system development----GO:0001501	rawP=1.05e-05	adjP=0.0004
1	biological process----innate immune response----GO:0045087	rawP=1.03e-05	adjP=0.0004
1	biological process----humoral immune response----GO:0006959	rawP=1.54e-05	adjP=0.0006
1	biological process----localization of cell----GO:0051674	rawP=1.78e-05	adjP=0.0006
1	biological process----taxis----GO:0042330	rawP=1.89e-05	adjP=0.0006
1	biological process----chemotaxis----GO:0006935	rawP=1.89e-05	adjP=0.0006
1	biological process----cell motility----GO:0048870	rawP=1.78e-05	adjP=0.0006
2	biological process----system process----GO:0003008	rawP=1.27e-20	adjP=1.87e-17
2	biological process----neurological system process----GO:0050877	rawP=2.12e-17	adjP=1.56e-14
2	biological process----multicellular organismal process----GO:0032501	rawP=5.66e-13	adjP=2.77e-10
2	biological process----ion transport----GO:0006811	rawP=1.51e-12	adjP=5.55e-10
2	biological process----G-protein coupled receptor protein signaling pathway----GO:0007186	rawP=3.28e-12	adjP=9.64e-10
2	biological process----cognition----GO:0050890	rawP=5.76e-11	adjP=1.41e-08
2	biological process----metal ion transport----GO:0030001	rawP=6.20e-10	adjP=1.16e-07
2	biological process----transmission of nerve impulse----GO:0019226	rawP=6.30e-10	adjP=1.16e-07
2	biological process----G-protein signaling, coupled to cyclic nucleotide second messenger----GO:0007187	rawP=2.36e-09	adjP=3.85e-07
2	biological process----sensory perception----GO:0007600	rawP=3.34e-09	adjP=4.91e-07
2	biological process----cyclic-nucleotide-mediated signaling----GO:0019935	rawP=6.77e-09	adjP=9.05e-07
2	biological process----synaptic transmission----GO:0007268	rawP=8.02e-09	adjP=9.82e-07
2	biological process----cell-cell signaling----GO:0007267	rawP=1.84e-08	adjP=2.08e-06
2	biological process----muscle contraction----GO:0006936	rawP=2.29e-08	adjP=2.24e-06
2	biological process----cation transport----GO:0006812	rawP=2.16e-08	adjP=2.24e-06
2	biological process----muscle system process----GO:0003012	rawP=2.70e-08	adjP=2.48e-06
2	biological process----cell surface receptor linked signal transduction----GO:0007166	rawP=7.43e-08	adjP=6.42e-06
2	biological process----detection of light stimulus----GO:0009583	rawP=2.19e-07	adjP=1.79e-05
2	biological process----second-messenger-mediated signaling----GO:0019932	rawP=6.64e-07	adjP=5.14e-05
2	biological process----phototransduction----GO:0007602	rawP=7.58e-07	adjP=5.57e-05
2	biological process----detection of abiotic stimulus----GO:0009582	rawP=1.28e-06	adjP=8.96e-05
2	biological process----cellular ion homeostasis----GO:0006873	rawP=1.86e-06	adjP=0.0001
2	biological process----anion transport----GO:0006820	rawP=3.13e-06	adjP=0.0002
2	biological process----cell communication----GO:0007154	rawP=4.04e-06	adjP=0.0002
2	biological process----cellular chemical homeostasis----GO:0055082	rawP=2.53e-06	adjP=0.0002
2	biological process----sensory perception of chemical stimulus----GO:0007606	rawP=2.76e-06	adjP=0.0002
2	biological process----sensory perception of smell----GO:0007608	rawP=7.08e-06	adjP=0.0003
2	biological process----monovalent inorganic cation transport----GO:0015672	rawP=5.15e-06	adjP=0.0003
2	biological process----ion homeostasis----GO:0050801	rawP=5.55e-06	adjP=0.0003
2	biological process----detection of external stimulus----GO:0009581	rawP=5.38e-06	adjP=0.0003
2	biological process----cAMP-mediated signaling----GO:0019933	rawP=1.16e-05	adjP=0.0006
2	biological process----G-protein signaling, coupled to cAMP nucleotide second messenger----GO:0007188	rawP=1.24e-05	adjP=0.0006
2	biological process----smooth muscle contraction----GO:0006939	rawP=1.83e-05	adjP=0.0007
2	biological process----potassium ion transport----GO:0006813	rawP=1.72e-05	adjP=0.0007
2	biological process----cellular homeostasis----GO:0019725	rawP=1.74e-05	adjP=0.0007
2	biological process----cyclic nucleotide biosynthetic process----GO:0009190	rawP=1.58e-05	adjP=0.0007
2	biological process----regulation of nucleotide biosynthetic process----GO:0030808	rawP=2.18e-05	adjP=0.0008
2	biological process----regulation of cyclic nucleotide biosynthetic process----GO:0030802	rawP=2.18e-05	adjP=0.0008
2	biological process----calcium ion transport----GO:0006816	rawP=2.96e-05	adjP=0.0011
2	biological process----regulation of cAMP biosynthetic process----GO:0030817	rawP=2.97e-05	adjP=0.0011
3	biological process----M phase----GO:0000279	rawP=6.54e-28	adjP=7.36e-25
3	biological process----cell cycle process----GO:0022402	rawP=1.78e-27	adjP=1.00e-24
3	biological process----cell cycle----GO:0007049	rawP=2.65e-26	adjP=9.95e-24
3	biological process----mitotic cell cycle----GO:0000278	rawP=4.61e-26	adjP=1.30e-23
3	biological process----cell cycle phase----GO:0022403	rawP=1.50e-25	adjP=3.38e-23
3	biological process----nuclear division----GO:0000280	rawP=2.16e-25	adjP=3.47e-23
3	biological process----mitosis----GO:0007067	rawP=2.16e-25	adjP=3.47e-23
3	biological process----organelle fission----GO:0048285	rawP=8.90e-25	adjP=1.25e-22
3	biological process----M phase of mitotic cell cycle----GO:0000087	rawP=1.17e-24	adjP=1.46e-22
3	biological process----cell division----GO:0051301	rawP=2.46e-18	adjP=2.77e-16
3	biological process----cellular macromolecule metabolic process----GO:0044260	rawP=2.62e-17	adjP=2.68e-15
3	biological process----organelle organization----GO:0006996	rawP=9.46e-16	adjP=8.88e-14
3	biological process----DNA metabolic process----GO:0006259	rawP=1.06e-13	adjP=9.18e-12
3	biological process----macromolecule metabolic process----GO:0043170	rawP=1.54e-13	adjP=1.24e-11
3	biological process----RNA processing----GO:0006396	rawP=2.97e-13	adjP=2.23e-11
3	biological process----DNA replication----GO:0006260	rawP=3.53e-13	adjP=2.48e-11
3	biological process----chromosome segregation----GO:0007059	rawP=1.71e-12	adjP=1.13e-10
3	biological process----microtubule cytoskeleton organization----GO:0000226	rawP=1.83e-12	adjP=1.14e-10
3	biological process----microtubule-based process----GO:0007017	rawP=6.94e-11	adjP=4.11e-09
3	biological process----spindle organization----GO:0007051	rawP=9.41e-11	adjP=5.30e-09
3	biological process----cellular metabolic process----GO:0044237	rawP=1.33e-10	adjP=7.13e-09
3	biological process----DNA-dependent DNA replication----GO:0006261	rawP=1.40e-10	adjP=7.17e-09
3	biological process----ribonucleoprotein complex biogenesis----GO:0022613	rawP=1.59e-10	adjP=7.78e-09
3	biological process----DNA conformation change----GO:0071103	rawP=4.61e-10	adjP=2.16e-08
3	biological process----cellular protein metabolic process----GO:0044267	rawP=7.11e-10	adjP=3.20e-08
3	biological process----regulation of ubiquitin-protein ligase activity----GO:0051438	rawP=1.11e-09	adjP=4.81e-08
3	biological process----ubiquitin-dependent protein catabolic process----GO:0006511	rawP=2.39e-09	adjP=9.61e-08
3	biological process----RNA splicing----GO:0008380	rawP=2.38e-09	adjP=9.61e-08
3	biological process----regulation of ligase activity----GO:0051340	rawP=2.59e-09	adjP=1.01e-07
3	biological process----cellular component organization----GO:0016043	rawP=2.79e-09	adjP=1.05e-07
3	biological process----primary metabolic process----GO:0044238	rawP=3.83e-09	adjP=1.39e-07
3	biological process----mRNA processing----GO:0006397	rawP=4.24e-09	adjP=1.49e-07
3	biological process----response to DNA damage stimulus----GO:0006974	rawP=4.71e-09	adjP=1.61e-07
3	biological process----nucleobase, nucleoside, nucleotide and nucleic acid metabolic process----GO:0006139	rawP=6.57e-09	adjP=2.18e-07
3	biological process----mRNA metabolic process----GO:0016071	rawP=8.17e-09	adjP=2.63e-07
3	biological process----cellular response to DNA damage stimulus----GO:0034984	rawP=8.94e-09	adjP=2.80e-07
3	biological process----regulation of ubiquitin-protein ligase activity during mitotic cell cycle----GO:0051439	rawP=1.22e-08	adjP=3.62e-07
3	biological process----positive regulation of ubiquitin-protein ligase activity----GO:0051443	rawP=1.22e-08	adjP=3.62e-07
3	biological process----RNA splicing, via transesterification reactions with bulged adenosine as nucleophile----GO:0000377	rawP=1.34e-08	adjP=3.68e-07
3	biological process----RNA splicing, via transesterification reactions----GO:0000375	rawP=1.34e-08	adjP=3.68e-07

## Sheet: Table S10
Table S10 A full list of KEGG pathways enriched with driver subnetworks of subtype 1, 2 and 3
Subtypes	KEGG pathways	p value from hypergeometric test	p value adjusted by the multiple test adjustment BH
1	Colorectal cancer	rawP=1.92e-20	adjP=7.10e-19
1	Pathways in cancer	rawP=1.81e-20	adjP=7.10e-19
1	Endometrial cancer	rawP=7.58e-17	adjP=1.87e-15
1	Prostate cancer	rawP=4.02e-15	adjP=5.95e-14
1	Focal adhesion	rawP=3.36e-15	adjP=5.95e-14
1	Glioma	rawP=4.44e-11	adjP=5.48e-10
1	Chronic myeloid leukemia	rawP=3.96e-10	adjP=4.19e-09
1	Melanoma	rawP=1.75e-09	adjP=1.44e-08
1	Small cell lung cancer	rawP=1.65e-09	adjP=1.44e-08
1	Regulation of actin cytoskeleton	rawP=5.21e-09	adjP=3.72e-08
1	Acute myeloid leukemia	rawP=5.53e-09	adjP=3.72e-08
1	B cell receptor signaling pathway	rawP=9.67e-09	adjP=5.96e-08
1	Non-small cell lung cancer	rawP=1.87e-08	adjP=1.06e-07
1	Pancreatic cancer	rawP=2.97e-08	adjP=1.57e-07
1	Thyroid cancer	rawP=5.80e-08	adjP=2.86e-07
1	Gap junction	rawP=8.08e-08	adjP=3.74e-07
1	Melanogenesis	rawP=1.21e-07	adjP=5.06e-07
1	ECM-receptor interaction	rawP=1.23e-07	adjP=5.06e-07
1	Chemokine signaling pathway	rawP=2.25e-07	adjP=8.76e-07
1	Renal cell carcinoma	rawP=2.71e-07	adjP=9.80e-07
1	Basal cell carcinoma	rawP=2.78e-07	adjP=9.80e-07
1	ErbB signaling pathway	rawP=4.17e-07	adjP=1.40e-06
1	Wnt signaling pathway	rawP=4.84e-07	adjP=1.56e-06
1	Neurotrophin signaling pathway	rawP=1.24e-06	adjP=3.82e-06
1	MAPK signaling pathway	rawP=4.22e-06	adjP=1.25e-05
1	Arrhythmogenic right ventricular cardiomyopathy (ARVC)	rawP=8.75e-06	adjP=2.49e-05
1	T cell receptor signaling pathway	rawP=1.32e-05	adjP=3.62e-05
1	Bladder cancer	rawP=1.39e-05	adjP=3.67e-05
1	Fc epsilon RI signaling pathway	rawP=2.58e-05	adjP=6.58e-05
1	VEGF signaling pathway	rawP=5.88e-05	adjP=0.0001
1	Dilated cardiomyopathy	rawP=4.77e-05	adjP=0.0001
1	Adherens junction	rawP=9.28e-05	adjP=0.0002
1	Insulin signaling pathway	rawP=9.63e-05	adjP=0.0002
1	GnRH signaling pathway	rawP=0.0002	adjP=0.0004
1	Natural killer cell mediated cytotoxicity	rawP=0.0002	adjP=0.0004
1	Progesterone-mediated oocyte maturation	rawP=0.0003	adjP=0.0006
1	Axon guidance	rawP=0.0004	adjP=0.0008
1	Fc gamma R-mediated phagocytosis	rawP=0.0004	adjP=0.0008
1	Leukocyte transendothelial migration	rawP=0.0008	adjP=0.0015
1	Vascular smooth muscle contraction	rawP=0.0014	adjP=0.0026
1	Complement and coagulation cascades	rawP=0.0025	adjP=0.0045
1	Long-term potentiation	rawP=0.0028	adjP=0.0049
1	Long-term depression	rawP=0.0044	adjP=0.0076
1	Tight junction	rawP=0.0054	adjP=0.0091
1	Purine metabolism	rawP=0.0100	adjP=0.0164
1	Hypertrophic cardiomyopathy (HCM)	rawP=0.0176	adjP=0.0283
1	Dorso-ventral axis formation	rawP=0.0195	adjP=0.0307
1	Calcium signaling pathway	rawP=0.0257	adjP=0.0396
1	Apoptosis	rawP=0.0275	adjP=0.0415
1	mTOR signaling pathway	rawP=0.0284	adjP=0.0420
2	Pathways in cancer	rawP=8.83e-07	adjP=4.16e-05
2	Gap junction	rawP=1.11e-06	adjP=4.16e-05
2	Glioma	rawP=4.77e-06	adjP=0.0001
2	Prostate cancer	rawP=1.16e-05	adjP=0.0002
2	Chronic myeloid leukemia	rawP=1.69e-05	adjP=0.0003
2	Adherens junction	rawP=3.19e-05	adjP=0.0004
2	Chemokine signaling pathway	rawP=0.0001	adjP=0.0011
2	Renal cell carcinoma	rawP=0.0002	adjP=0.0017
2	Notch signaling pathway	rawP=0.0002	adjP=0.0017
2	GnRH signaling pathway	rawP=0.0003	adjP=0.0022
2	Focal adhesion	rawP=0.0004	adjP=0.0027
2	ErbB signaling pathway	rawP=0.0005	adjP=0.0029
2	Cell cycle	rawP=0.0005	adjP=0.0029
2	Colorectal cancer	rawP=0.0009	adjP=0.0048
2	Melanogenesis	rawP=0.0010	adjP=0.0050
2	Non-small cell lung cancer	rawP=0.0012	adjP=0.0056
2	Long-term potentiation	rawP=0.0014	adjP=0.0058
2	Dorso-ventral axis formation	rawP=0.0014	adjP=0.0058
2	Long-term depression	rawP=0.0023	adjP=0.0091
2	Wnt signaling pathway	rawP=0.0035	adjP=0.0131
2	Endometrial cancer	rawP=0.0054	adjP=0.0193
2	B cell receptor signaling pathway	rawP=0.0059	adjP=0.0201
2	Melanoma	rawP=0.0070	adjP=0.0219
2	TGF-beta signaling pathway	rawP=0.0070	adjP=0.0219
2	Pancreatic cancer	rawP=0.0089	adjP=0.0267
2	Maturity onset diabetes of the young	rawP=0.0093	adjP=0.0268
2	Bladder cancer	rawP=0.0107	adjP=0.0297
2	Natural killer cell mediated cytotoxicity	rawP=0.0171	adjP=0.0428
2	Leukocyte transendothelial migration	rawP=0.0171	adjP=0.0428
2	Neurotrophin signaling pathway	rawP=0.0162	adjP=0.0428
2	Phosphatidylinositol signaling system	rawP=0.0193	adjP=0.0467
3	Focal adhesion	rawP=2.42e-11	adjP=1.65e-09
3	Pathways in cancer	rawP=2.44e-10	adjP=8.30e-09
3	Endometrial cancer	rawP=3.82e-09	adjP=8.66e-08
3	ECM-receptor interaction	rawP=3.17e-08	adjP=5.39e-07
3	Colorectal cancer	rawP=1.27e-06	adjP=1.73e-05
3	Thyroid cancer	rawP=6.70e-06	adjP=7.59e-05
3	Prostate cancer	rawP=1.41e-05	adjP=0.0001
3	Wnt signaling pathway	rawP=7.36e-05	adjP=0.0004
3	Melanogenesis	rawP=5.22e-05	adjP=0.0004
3	Bladder cancer	rawP=5.00e-05	adjP=0.0004
3	Small cell lung cancer	rawP=4.59e-05	adjP=0.0004
3	Basal cell carcinoma	rawP=7.32e-05	adjP=0.0004
3	Adherens junction	rawP=0.0002	adjP=0.0010
3	Axon guidance	rawP=0.0002	adjP=0.0010
3	Arrhythmogenic right ventricular cardiomyopathy (ARVC)	rawP=0.0003	adjP=0.0013
3	Gap junction	rawP=0.0003	adjP=0.0013
3	Melanoma	rawP=0.0019	adjP=0.0076
3	Cell cycle	rawP=0.0024	adjP=0.0091
3	Regulation of actin cytoskeleton	rawP=0.0038	adjP=0.0136
3	Dilated cardiomyopathy	rawP=0.0047	adjP=0.0159
3	Glioma	rawP=0.0049	adjP=0.0159
3	Non-small cell lung cancer	rawP=0.0065	adjP=0.0201
3	Acute myeloid leukemia	rawP=0.0097	adjP=0.0267
3	Pancreatic cancer	rawP=0.0098	adjP=0.0267
3	Cell adhesion molecules (CAMs)	rawP=0.0097	adjP=0.0267
3	Chemokine signaling pathway	rawP=0.0127	adjP=0.0325
3	Long-term depression	rawP=0.0129	adjP=0.0325
3	Dorso-ventral axis formation	rawP=0.0147	adjP=0.0357
3	Endocytosis	rawP=0.0188	adjP=0.0441
